# Supplementary material for: Genetic Diversity and Population Structure in Aromatic and Quality Rice (Oryza sativa L.) Landraces from North-Eastern India
Source: PLoS One. 2015 Jun 12;10(6):e0129607. doi: 10.1371/journal.pone.0129607 (PMC4467088; doi:10.1371/journal.pone.0129607)
Supplement: S3 Table — (XLS) [file pone.0129607.s005.xls]

## Sheet: SSR data
S3 Table. Genotyping data of 107 aromatic and quality rice landraces of North-eastern India.
SN	IC/Collector No.	Local Name	RM495	RM1	RM259	RM5	RM431	RM240	RM213	RM208	RM207	RM489	RM338	RM55	RM514	RM124	RM507	RM413	RM178	RM334	RM26	RM133	RM510	RM190	RM217	RM125	RM11	RM118	RM234	RM505	RM152	RM25	RM284	RM433	RM223	RM80	RM242	RM171	RM552	RM144	RM209	RM19
1	IC450248	Balam joha	156	NULL	181	106	252	109	133	166	69	235	179	232	NULL	267	254	69	115	155	104	232	109	126	114	135	129	160	133	203	144	129	148	223	152	127	186	324	157	220	137	205
2	IC545129	Joha Bora	156	74	162	114	252	133	141	174	71	235	182	217	247	265	258	69	121	185	112	228	109	113	138	135	121	160	164	179	144	129	142	231	152	129	186	336	197	226	153	214
3	IC545272	Khorika joha	147	74	155	112	252	131	137	164	108	265	182	232	241	267	254	79	119	201	112	230	111	118	158	135	121	160	133	179	155	145	142	223	152	129	217	336	157	220	125	214, 236
4	IC464473	Joha Kiik	156	86	181	120	244	115	143	166	71	265	182	234	247	267	258	69	115	196	106	228	119	113	118	135	121	142	143	179	155	129	148	223	152	127	186	328	157	226	121	214
5	IC466404	Tikola joha	147	84	170	114	244	121	133	164	134	265	182	232	245	267	258	69	121	201	112	228	111	113	130	147	139	158	155	179	141	145	142	225	150	127	186	336	189	226	155	236
6	IC466427	Pokikoli joha	156	116	162	120	252	131	131	174	156	235	182	232	245	267	258	81	115	185	112	228	109	126	148	135	139	158	164	179	155	NULL	142	223	150	138	217	328	216	220	153	236
7	IC466582	Ahu joha	156	86	162	114	244	133	133	166	106	235	182	217	245	265	258	79	121	207	106	228	109	113	140	147	121	158	164	179	141	129	142	227	148	138	186	328	189	220	155	225
8	IC466973	Solong joha	156	82	173	114	250	135	133	166	71	269	182	217	NULL	267	258	69	115	185	112	228	111	113	120	135	121	160	164	179	155	129	142	223	152	138	186	328	185	220	155	225
9	IC280987	Cheena joha	156	94	170	112	244	125	133	164	134	235	182	232	269	267	254	79	115	185	112	228	111	118	118	147	121	160	155	179	141	145	142	223	165	138	186	336	185	226	155	212
10	IC264481	Nepali joha	156	78	181	130	244	117	133	166	71	265	182	232	245	271	258	69	115	196	112	230	109	126	118	135	121	160	143	179	155	145	150	223	152	127	186	328	157	220	135	214
11	IC264503	Anu joha	156	94	162	114	250	125	133	164	134	235	182	232	245	267	254	79	121	185	112	228	111	113	118	147	121	158	155	179	141	145	142	223	165	129	188	336	175	220	153	214
12	IC323566	Abor joha	156	88	162	120	244	121	137	164	134	265	182	232	247	265	258	69	115	196	106	230	111	126	118	135	121	160	143	179	144	129	142	223	165	125	186	336	157	220	125	214
13	IC323679	Bengali joha	156	94, 116	162	114	250	121	137	164	126	235	182	232	245	267	258	69	115	196	112	230	109	139	118, 152	135	121	158	143, 164	179	144	129, 145	142	223	165	138	186, 217	336	157	220	121	214
14	IC323682	Boga joha	156	94	162	114	244	121	137	164	126	265	182	232	245	267	258	69	115	143	104	228	111	126	118	135	121	160	143	179	144	129	142	223	152	127	186	336	157	220	121	214
15	IC323683	Bhugri joha	156	NULL	162	120	244	121	137	164	71	265	182	232	245	267	258	79	115	182	112	230	119	118	118	135	121	160	143	179	144	129, 145	142	223	152	125	186	328	157	220	133	214
16	IC323685	Bogi joha	156	96	162	106	244	121	137	164	71, 126	265	182	232	247	267	258	79	115	182	104	228	111	126	118	135	121	158	143	179	144	129	142	223	152	127	186	336	157	220	125	214
17	IC323700	Goal Pari joha	156	94	162	106, 120	244	121	137	170	71	265	182	232	245	267	258	79	115	182	106	228	119	118	118	135	121	160	143	179	144	129	142	223	152	129	186	336	157	220	133	214
18	IC323712	Kala joha	156	86	162	120	244	121	137	164	71	265	182	232	245	265	258	79	115	182	106	228	111	118	118	135	121	160	143	179	144	141	142	223	152	127	186	336	157	220	125	214
19	IC323713	Joha Bora	156	86	162	114	250	121	137	164	71, 126	265	182	232	245, 247	265	258	79	115	182	106	228	119	126	118	135	121	160	164	179	144	129	142	223	152	127	186	336	157	220	125	214
20	IC323725	Kala joha	156	86	162	120	244	121	137	164	71	265	182	232	245	267	258	79	115	182	106	228	111	118	118	135	121	160	135	179	144	141	142	223	152	127	186	336	157	220	125	214
21	IC323730	Koli joha	156	86	162	120	244	121	137	166	126	265	182	232	245	267	258	69	115	182	104	228	119	118	118	135	121	160	135	179	144	129	142	223	148	127	186	336	157	220	125	214
22	IC323732	Kon joha	150	110	151	112	244	109, 121	137	174	126	265	182	232	245	267	258	69	115	161	112	228	109	113	152	126	139	162	149	179	144	141	142	223	152	148	217	336	157	220	125	214, 242
23	IC323735	Kunkuni joha	150	82	181	120	240	109	137	166	71	265	182	232	245	265	258	79	115	173	106	228	111	113	118	126	121	158	133	179	144	129	142	223	148	127	186	336	157	226	125	214
24	IC323736	Kopousali joha	150	86	166	114	240	109	137	164	126	265	182	217	237	267	254	69	115	164	106	228	109	113	118	135	121	160	133	179	144	129	142	223	148	127	186	344	157	226	121	214
25	IC323737	Kon Bogi joha	150	86	181	120	240	109	137	164	126	265	182	217, 232	237	267	254	69	115	155	104	228	119	118	118	135	121	160	133	179	144	129	142	223	148	127	186	336	157	226	125	214
26	IC323738	Khorika joha	150	74	181	120	240	109	137	164	71	235	182	232	245	267	254	79	115	161	112	230	111	118	158	135	129	160	133	179	144	145	142	223	144	127	186	336	157	226	135	214
27	IC323739	Kamini joha	150	74	181	120	244	109	137	164	126	265	182	232	245	267	254	81	115	143	104	228	111	118	118	135	121	160	133	179	144	129	142	223	155	129	186	336	157	226	125	214
28	IC323741	Khudi joha	150	74	181	114	250	121	137	174	126	235	182	232	269	267	254	69	115	161	106	228	109	113	158	135	121	158	149	179	144	129	142	223	155	129	186	336	205	220	125	214
29	IC323767	Nepali joha	150	116	156	114	244	121	137	164	126	269	182	232	269	265	254	81	117	173	106	228	111	105	158	126	143	158	149	179	155	141	142	223	152	138	217	336	157	235	133	214
30	IC352785	Kajala joha	150	74	181	120	244	109	137	174	126	269	182	217	247	271	254	69	115	179	104	228	109	118	118	135	121	158	133	179	144	129	142	223	152	127	186	336	157	226	121	214
31	IC352812	Chand joha	150	74	181	114	240	109	137	174	71	269	182	232	247	271	254	69	115	179	104	228	109	113	118	135	121	158	133	179	144	NULL	142	223	152	127	186	336	157	220	133	214
32	IC380576	Hogga joha	150	74	181	120	240	109	137	164	71	269	182	232	247	271	254	69	115	173	112	228	111	118	118	135	121	158	133	179	144	129	142	223	152	127	186	336	157	226	133	214
33	IC380624	Sana joha	150	74	181	106	240	109	137	166	134	269	182	232	269	267	254	69	115	173	106	228	111	113	118	135	121	160	133	179	144	129	142	223	152	127	186	336	185	226	133	214
34	IC380667	Keteki joha	150	74, 116	160	106	244	121	137	170	126	269	182	227	237	267	254	69	115	173	112	228	111	113	158	126	139	160	155	179	155	145	142	NULL	155	127	225	336	189	226	133	214
35	IC394328	Gandheli joha	150	82	181	106	240	109	137	170	71	269	182	232	247	267	258	69	115	155	106	228	111	113	124	129	127	160	133	179	144	141	142	223	152	127	186	336	157	226	135	214
36	IC394495	Basmati joha	150	74	181	114	250	109	137	164	71	269	182	232	245	267	254	69	115	173	114	230	111	118	118	135	121	160	133	179	144	129	142	223	155	127	186	336	157	226	135	214
37	IC394502	Maniki madhuri joha	150	82	181	120	244	109	143	164	134	269	182	232	269	265	254	69	115	143	106	230	109	118	118	135	121	158	133	179	144	129	144	223	148	127	186	336	157	226	133	214
38	IC394698	Chahab joha	150	82	173	106	250	115	139	170	71	235	182	217	241	267	254	69	119	155	106	228	109	113	118	126	121	160	143	179	144	129	142	231	165	129	186	336	157	220	135	225
39	IC394700	Charkari joha	150	116	160	114	252	121	139	174	156	235	182	232	245	267	254	69	115	164	114	228	109	113	158	126	139	160	143	179	144	141	142	225	155	138	217	336	205	220	155	242
40	IC423084	Krishna joha	150	74	181	106	250	115	143	166	134	269	179	234	245	265	254	79	115	143	106	228	111	126	120	126	127	160	133	179	144	129	144	223	144	129	186	336	157	226	125	214
41	IC423091	Ronga joha	150	114	162	106	252	121	137	170	118	269	179	217	251	267	254	103	115	173	112	228	121	126	158	129	139	162	133	179	155	145	142	223	148	125	217	336	185	235	135	217
42	IC423106	Pokarpura joha	150	114	162	114	250	121	137	170	156	235	179	232	245	265	254	81	115	161	112	228	119	126	120	126	139	162	155	179	144	141	142	223	155	138	225	336	185	220	153	236
43	IC538301	Punjab joha	152	86	166	104	244	115	137	164	71	269	182	217	241	267	258	79	115	173	106	228	109	113	124	126	121	160	139	179	144	129	142	233	144	129	201	336	205	220	135	214
44	IC319352	Kola joha	152	86	181	114	240	121	137	164	71	265	182	232	245	267	258	79	115	182	106	228	109	118	118	129	121	158	133	179	144	129	142	223	148	127	186	336	189	226	125	214
45	IC394784	Bormoni joha	152	116	153	106	250	133	137	170	134	235	182	232	NULL	267	258	103	115	155	106	232	109	113	158	126	139	160	149	179	144	145	142	223	165	138	217	336	189	220	135	251
46	IC394796	Kunkuni joha	152	88	166	114	240	109	137	166	71	265	182	232	241	267	258	79	115	173	106	228	109	126	118	129	127	158	133	179	144	141	150	223	148	127	186	336	185	226	125	217
47	IC352805	Kothari joha	152	118	151	110	244	133	131	170	118	235	182	232	245	267	258	103	115	155	104	230	111	113	152	126	139	160	147	179	144	145	142	223	165	129	225	336	185	220	135	248
48	IC324099	Khorika joha	152	74	151	106	244	109	137	164	108	235	182	NULL	245	267	254	79	115	161	104	230	111	113	132	135	129	160	133	179	144	145	142	223	144	127	186	336	185	220	135	248
49	IC332887	Ronga joha	152	NULL	181	106	240	109	137	170	118	269	179	232	247	267	254	103	NULL	173	112	228	119	126	158	129	121	162	133	179	155	145	142	223	148	125	217	336	185	235	125	214
50	IC332955	Baboli joha	152	94	181	114	240	109	131	164	118	269	182	232	241	267	258	79	115	143	104	228	111	118	124	129	121	160	133	179	144	145	144	223	144	127	186	336	185	235	125	214
51	IC332973	Gandheli joha	152	82	181	106	240	109	131	170	71	269	182	232	247	267	258	69	115	155	104	228	119	118	124	129	127	160	133	179	144	141	142	223	152	127	186	336	231	226	135	214
52	IC333026	Mem joha	152	116	160	106	250	133	143	170	108	269	182	232	241	269	258	81	115	161	106	228	111	113	152	126	139	160	143	179	155	145	142	223	152	148	217	336	157	220	135	248
53	IC333032	Joha Kiying	152	NULL	160, 181	114	250	109	137	164	118	269	182	232	241	267	258	81	115	155	106	228	119	118	120, 158	126, 135	129	158	143	179	141	145	144	223	152	138	186, 217	336	200	226	125	217, 248
54	IC324094	Bhog joha	147	116	153	106	250	135	125	164	134	235	182	217	241	NULL	258	105	115	161	104	230	111	126	160	126	143	158	143	179	144	145	142	223	152	127	217	336	157	220	153	248
55	IC554799	Krishna bhog-1	152	82	153	114	244	109	133	164	71, 118	269	182	217	241	267	258	79	117	155	104	228	119	126	130	129	121	160	143	179	155	141	142	227	152	138	186	336	157	226	121, 153	205
56	IC554802	Kalanunia	152	82	162	120	240	109	141	164	118	269	182	232	241	265	258	69	115	173	104	230	121	126	120	129	121	158	133	179	155	129	142	227	152	127	186	336	157	226	125	214
57	IC554816	Baghe tulashi	152	82	166	114	240	109	137	164	98	269	182	234	251	265	258	69	115	143	104	230	111	126	120	129	121	160	133	179	155	145	142	227	152	127	186	336	157	226	121	214
58	IC554841	Krishna bhog-2	159	74	160	114	240	109	133	164	116	265	179	217	241	267	254	69	117	143	104	228	111	126	120	126	123	160	143	179	144	129	142	223	152	129	186	336	157	226	121	214
59	IC441468	Brimphul	147	82	169	106	240	115	141	166	71	235	179	217	245	265	254	79	115	164	112	228	111	113	130	126	127	162	153	179	132	129	142	223	148	127	186	336	157	235	153	214
60	IC265353	Tai Klawnglawh	147	94	175	130	252	121	119	156	134	271	182	232	245	267	258	79	115	143	106	228	125	126	118	135	139	158	141	179	144	147	142	223	165	125	186	336	157	220	121	214
61	IC265398	Vaiphei tai	156	94	173	114, 130	252	121	119	164	134	265	182	217	245	269	258	79	115	155	114	228	119	126	118	135	139	160	141	203	144	147	142	223	165	125	186	336	157	220	125, 153	214
62	IC265400	Tai Farete	156	94	162	130	252	121	119	156	134	271	182	232	245	267	258	79	115	164	114	228	119	126	118	135	139	158	141	203	144	147	142	223	165	127	186	NULL	157	220	121, 153	214
63	IC265352	Buh tai-1	147	94	176	106, 120	240, 252	115	133	164	156	271	182	232	245	269	254	75	121	188	112	232	111	118	120, 146	147	129	162	137	203	132	147	142	229	144	127	186	328	157	226	153	205, 236
64	IC265411	Kowonglawng tai	152	94	173	106	244	115	125	164	108	NULL	182	232	241	265	258	79	115	143	106	232	119	126	120	129	127	158	133	207	141	129	142	223	148	138	186	336	157	220	121	214
65	IC265458	Tai-1	152	94	169	106	244	109	125	164	114	271	182	232	241	265	258	79	115	143	104	232	119	126	120	129	127	158	133	207	141	129	142	223	148	127	186	336	157	220	121, 153	214
66	IC265490	Tai Kawlang	152	94	176	106	244	109	125	164	108	271	182	232	241	265	258	83	115	143	104	232	119	126	120	129	127	162	133	203	141	129	142	223	148	148	186	336	157	220	121	214
67	IC297694	Tai-2	152	86	162	106	244	115	133	164	126	269	182	234	241	267	254	79	115	173	106	230	111	118	132	135	127	158	137	179	132	129	142	225	148	125	186	336	157	226	153	248
68	IC297715	Tailte	152	86, 116	166	110	244	109	137	164	71, 118	271	182	232	241	265	258	69	115	173	106	230	111, 125	118	120, 158	129	129	158	137	179	144	147	144	229	150	138	193	336	205	220	135	214, 248
69	MRS-51	Amo	159	116	160	114	252	133	137	164	126	235	179	232	245	269	254	103	115	179	114	230	119	118	160	126	139	158	145	179	155	141	148	223	155	129	225	328	185	220	125	225
70	MRS-58	Khaw	159	86	181	106	240	109	137	174	71	265	179	NULL	245	271	254	75	115	161	106	232	121	122	120	126	121	158	133	203	144	141	148	223	165	127	186	328	185	220	125	205
71	IC0596612	Thekieniera	159	94	173	114	252	109	131	164	118	265	179	232	245	271	254	83	115	143	106	228	121	126	120	126	121	158	141	205	144	141	142	223	155	127	186	328	185	220	121	205
72	B.P.B/I.W/S.N-15	Lharuno	159	88	173	114	252	109	131	164	134	265	179	232	245	271	254	83	115	143	106	230	119	126	120	126	121	158	141	203	144	141	142	223	155	127	186	326	185	220	153	205
73	IC0596622	Omang tsuk	159	88	173	110	252	109	131	164	126	265	179	232	245	271	254	83	115	143	106	230	121	126	120	126	121	158	141	203	144	141	148	223	155	127	186	328	185	220	121	205
74	B.P.B/K.E/J.K.S-32	Ingra maro	159	88	173	120	252	109	131	164	134	265	179	232	245	271	254	83	115	155	106	230	121	120	120	126	127	158	133	203	144	141	148	223	155	127	186	326	185	220	121	205
75	B.P.B/K.E/J.K.S-33	Longratsuk	159	94	173	120	252	109	131	164	126	265	179	232	245	271	254	83	115	143	112	230	119	126	120	126	121	158	137	203	144	141	148	223	155	138	186	328	185	220	121	205
76	B.P.B/K.E/J.K.S-48	Sheshanga	159	94	173	120	252	109	131	164	126	265	179	232	245	271	254	83	115	143	106	230	119	126	120	126	121	158	133	203	144	141	148	223	155	127	186	328	185	226	153	205
77	IC0596634	Shiku tsuk	159	94	173	120	252	109	131	164	126	265	179	232	245	271	254	83	115	155	106	230	121	126	120	126	121	158	133	203	144	141	148	223	155	127	186	328	185	220	153	205
78	B.P.B/K.E/J.K.S-47	Jaha ekyu	159	94	173	120	252	109	131	164	126	265	179	232	245	271	254	83	115	143	106	230	121	122	120	126	121	154	133	203	144	141	148	223	155	125	186	NULL	185	220	153	205
79	B.P.B/K.E/J.K.S-53	Shesharga nuko	159	94	178	120	252	109	131	164	126	265	179	234	243	271	254	83	115	161	106	230	121	122	120	126	121	158	133	203	144	141	148	229	165	127	186	328	185	220	135	205
80	B.P.B/K.E/J.K.S-59	Otruk enyiko	159	88	178	120	252	109	131	164	134	265	182	232	245	271	258	83	121	161	106	232	121	120	120	126	121	158	133	203	144	141	148	223	165	127	186	328	185	220	121	205
81	IC0596639	Chopru ekyu	159	94	178	120	252	109	131	164	126	265	179	232	245	271	254	83	115	161	106	230	119	120	120	126	121	158	133	203	144	141	148	223	165	127	186	328	185	220	153	205
82	B.P.B/K.E/J.K.S-61	Rekhathung shopruo	159	88	178	114	252	109	131	164	126	265	179	232	245	269	254	83	115	143	106	230	119	122	120	126	121	158	133	203	144	141	148	223	165	127	186	326	185	220	121	205
83	IC0596646	Sonporo ekyov	159	94	178	120	252	109	131	164	126	265	179	232	245	271	254	83	115	161	106	230	119	122	120	126	127	158	133	203	144	NULL	148	223	165	127	186	328	185	226	153	205
84	IC0596648	Mecheying	159	88	178	120	252	109	131	164	126	265	179	232	245	271	254	83	115	NULL	106	230	119	122	120	126	121	158	133	203	144	141	148	223	148	127	186	328	185	220	121	205
85	IC0596649	Eramoren tsuknyiku	159	88	178	120	252	109	131	164	126	265	179	232	243	271	254	83	115	143	106	230	121	122	120	126	121	158	137	203	144	141	148	223	155	127	186	328	185	220	153	205
86	B.P.B/K.E/J.K.S-73	Vadvu tsuk	159	88	178	120	252	109	131	164	126	265	179	232	243	NULL	254	83	115	155	106	232	121	122	120	126	121	158	135	203	144	141	148	223	148	127	186	328	185	220	125	205
87	B.P.B/K.E/J.K.S-74	Yepvu tsuk	159	88	178	120	252	109	131	164	126	265	179	232	245	271	254	83	115	155	106	230	121	122	120	126	121	158	135	203	144	141	148	223	148	127	186	328	185	220	121	205
88	IC0596650	Jhuv ekyov	159	88	178	114	252	109	131	164	126	265	179	232	245	271	258	83	121	155	106	232	119	120	120	126	121	158	135	203	144	141	148	229	148	127	186	328	185	226	153	205
89	IC0596651	Tsokunkvu	159	86	178	120	252	109	131	164	126	265	182	232	245	271	258	83	115	155	106	232	121	126	120	126	121	158	145	203	144	141	148	223	165	127	186	328	185	220	121	205
90	B.P.B/K.E/J.K.S-77	Wokhae kendemo	159	94	178	114	252	109	131	168	126	265	179	232	245	271	254	83	115	155	106	230	121	126	118	126	121	158	137	179	144	141	150	223	148	127	186	326	185	220	135	205
91	B.P.B/ K.R -102	Changman san	159	88	178	114	252	109	131	164	126	265	179	232	245	267	254	83	115	155	104	228	125	122	118	126	123	158	137	203	144	141	150	223	152	127	186	336	157	226	135	214
92	IC0596559	Chakhao poireiton	147	116	148	112	250	133	133	178	133	235	179	234	241	271	254	83	117	179	110	228	109	107	154	129	139	162	133	179	155	141	142	221	148	106	193	336	203	232	151	236
93	IC0596560	Chakhao angouba	147	116	148	112	250	131	133	178	131	235	179	227	241	267	254	79	115	179	110	228	109	107	154	129	139	162	145	179	144	129	150	221	156	124	213	336	174	274	133	242
94	SRMN3	Chakhao amubi	147	116	151	112	250	129	133	164	133	235	182	234	241	267	254	83	115	161	110	228	109	107	200	126	139	162	133	179	144	129	142	221	146	106	217	336	205	235	143	242
95	IC0596561	Langphou angouba	147	116	153	112	250	129	133	176	103	235	182	230	241	265	254	79	117	173	110	228	109	105	148	126	139	158	151	179	132	129	142	221	150	114	217	336	173	235	155	236
96	IC0596565	Chakhao poireiton	147	116	148	112	250	129	133	164	129	235	182	238	241	265	254	83	115	173	110	228	109	120	200	126	129	162	133	179	144	141	142	219	144	106	217	336	207	244	143	245
97	IC0596566	Chakhao amubi	147	86	148	114	252	129	133	178	125	235	182	238	241	265	254	83	115	182	110	228	109	107	160, 200	126	139	162	153	179	155	141	142	219	144	108	217	336	185, 213	244	135	214
98	IC0596571	Chakhao angouba	159	116	148	112	252	135	133	170	125	235	182	227	245	265	254	83	119	182	110	228	109	120	156	126	139	162	155	179	155	137	142	231	152	128	217	NULL	248	274	135	248
99	IC0596575	Kathaibuw	159	88	161	112	250	111	119	166	109	265	179	230	245	265	254	79	115	182	106	228	119	120	124	126	129	158	135	203	144	129	142	221	146	98	188	324	174	259	135	214
100	IC0596577	Buhman	159	78	148	112	252	145	139	170	123	235	182	227	245	265	254	83	115	179	114	228	111	120	146	126	121	162	155	180	132	141	142	225	144	172	217	336	231	229	151	248
101	IC0596578	Buhman	159	88	166	112	252	145	139	170	125	265	179	227	247	265	258	79	115	182	114	232	119	120	148	126	121	158	155	180	144	129	142	225	146	172	215	336	231	229	151	248
102	IC0596583	Napnang hangmei	159	88	166	112	252	113	127	170	113	265	179	227	247	269	254	79	115	182	112	232	119	120	120	126	121	162	135	203	144	129	142	223	150	128	191	324	185	232	135	214
103	IC0596585	Chakhao phou	159	88	166	112	252	113	133	170	113	269	179	227	247	267	258	79	115	179	112	232	119	120	120	126	121	162	133	203	144	129	148	225	150	128	191	324	219	229	133	214
104	IC0596588	Chakhao	159	78	151	112	252	137	147	170	131	235	179	227	245	267	254	73	119	179	112	228	111	120	200	126	121, 139	162	151	179	144, 150	129	142	229	146	108	219	336	208	244	143	248
105	IC0596591	Makrei	159	88	169	112	250	111	135	170	117	265	179	227	251	267	258	83	115	182	102	228	119	120	120	126	121	158	133	203	144	129	148	221	142	114	191	324	205	244	133	214
106	IC0596593	Makrei	159	116	155	112	252	137	149	170	131	235	179	230	247	271	254	79	115	173	110	228	109	107	200	126	127	162	133	179	155	129	150	229	146	108	219	336	205	235	151	245
107	SRMN41	Manui maa	159	84	155	112	252	137	153	178	133	235	179	230	247	271	254	79, 105	115	182	110	232	109	118	154	126	127	162	133, 155	179	144	129	148	223	150	108	197	336	185	235	133	245
